# Supplementary material for: Mxenes–Au NP Hybrid Plasmonic 2D Microplates in Microfluidics for SERS Detection
Source: Biosensors (Basel). 2022 Jul 10;12(7):505. doi: 10.3390/bios12070505 (PMC9312844; doi:10.3390/bios12070505)
Supplement: Supplementary file 1 [file biosensors-12-00505-s001.zip]

Archive with 1 entries (1 files):
- biosensors-1756840-supplementary.pdf
